# Supplementary material for: Meiotic crossovers are associated with open chromatin and enriched with Stowaway transposons in potato
Source: Genome Biol. 2017 Oct 30;18:203. doi: 10.1186/s13059-017-1326-8 (PMC5663088; doi:10.1186/s13059-017-1326-8)
Supplement: Supplementary file 2 — Table S1. PCR primers designed to detect heterozygous deletions on chromosome 1 in US-W4. Table S2. PCR-based genotypes across chromosome 1. Table S3. PCR primers for sanger sequencing of crossovers. Table S4. Multinomial goodness of fit for crossover counts at each chromosome based on fit to Poisson distribution. Table S5. Monte Carlo simulation for the association of crossover breakpoints at various genomic regions. Table S6. Gene ontology enrichment for crossovers against all potato genes. Table S7. Spearman’s correlation coefficient (rho) for 100 kb windows across all 12 potato chromosomes. Table S8. Enrichment of DNase-seq and H3K4me3 reads in crossover-associated genic features relative to nearby simulated regions. Table S9. Fisher’s Exact Test between the count of fine-scale crossovers (n=756) and matched cold regions (n=756) containing different repeat classes. Table S10. Generalized linear model of crossover counts per 100 kb using genomic and chromatin features. Table S11. Generalized linear model of crossover counts per 10 kb using genomic and chromatin feature. (PDF 6763 kb) [file 13059_2017_1326_MOESM2_ESM.xlsx]

## Sheet: Table S1
Table S1. PCR primers designed to detect heterozygous deletions on chromosome 1 in US-W4
Marker ID	Deletion coordinate (bp)	Primer sequence	Annealing temperature (°C)	Deletion size (bp)	Non-deletion size (bp)
Chr1-1	339,070-339,330	F: 5'-tggtacttgttgagcttaactga-3'	55	173	433
		R: 5'-tcgactttctttctcactccct-3'
Chr1-2	1,826,884-1,827,043	F: 5'-tccgttctctccctcagtcc-3'	55	152	311
		R: 5'-gggagtttgacacccctagc-3'
Chr1-3	20,625,222-20,625,378	F: 5'-tggacacaattgggggcttt-3'	55	224	380
		R: 5'-cttctgattagcacctcccca-3'
Chr1-8	64,438,671-64,438,882	F: 5'-ttgatgcatgccaattgccc-3'	55	251	462
		R: 5'-agagtggatgcacgaaccaa-3'
Chr1-9	65,293,005-65,293,431	F: 5'-agttggggcaaacggatact-3'	55	216	642
		R: 5'-ggggtaaggggcaatccatt-3'
Chr1-11	69,156,896-69,157,073	F: 5'-ttgtccaccgagcaacagtt-3'	55	327	504
		R: 5'-taagtggccttgagggaaacc-3'
Chr1-13	81,752,297-81,752,480	F: 5'-ccattctcttcccctgcgtt-3'	55	324	507
		R: 5'-tccaccctgaccatacagct-3'

## Sheet: Table S2
Table S2. PCR-based genotypes across chromosome 1
Marker Name	Chr.1-1	Chr.1-2	Chr.1-3	Chr.1-8	Chr.1-9	Chr.1-11	Chr.1-13
Marker Start	339070-	1826884-	20625222-	64438671-	65293005-	69156896-	81752297-
Marker End	339330 bp	1827043 bp	20625378	64438882 bp	65293431 bp	69157073	81752480 bp
Clone ID
W4	ab	ab	ab	ab	ab	ab	ab
M6	c	c	c	c	c	c	c
1	ac	bc	ac	ac	bc	N/A	bc
5	bc	ac	ac	ac	bc	bc	bc
6	ac	bc	N/A	ac	N/A	N/A	bc
7	bc	ac	ac	ac	bc	ac	bc
8	ac	bc	ac	ac	bc	bc	bc
9	bc	ac	ac	ac	bc	bc	bc
10	bc	ac	ac	ac	bc	bc	ac
15	ac	bc	ac	ac	bc	bc	ac
16	bc	ac	ac	ac	bc	ac	bc
20	bc	ac	ac	ac	bc	ac	bc
22	bc	ac	ac	ac	bc	bc	ac
23	ac	bc	ac	ac	N/A	bc	ac
24	bc	ac	ac	ac	bc	bc	bc
25	bc	ac	ac	ac	bc	bc	bc
26	ac	bc	ac	ac	bc	bc	ac
28	ac	bc	bc	N/A	ac	ac	bc
29	ac	bc	bc	bc	ac	ac	N/A
32	ac	bc	bc	bc	ac	ac	bc
34	bc	ac	ac	ac	bc	ac	bc
35	bc	ac	bc	bc	ac	ac	bc
36	ac	bc	bc	bc	ac	ac	bc
37	bc	ac	bc	bc	ac	ac	bc
40	bc	ac	bc	bc	ac	ac	bc
43	ac	bc	bc	bc	ac	ac	ac
44	ac	bc	ac	ac	bc	bc	bc
46	bc	ac	bc	bc	ac	ac	ac
48	bc	ac	ac	ac	bc	bc	ac
50	bc	ac	ac	ac	bc	bc	bc
54	ac	ac	ac	ac	bc	bc	bc
55	ac	bc	ac	ac	bc	bc	ac
59	bc	ac	ac	ac	bc	bc	bc
60	ac	bc	ac	ac	bc	bc	ac
61	ac	bc	bc	bc	ac	ac	bc
64	ac	bc	bc	bc	ac	bc	ac
66	ac	bc	bc	bc	ac	bc	ac
67	bc	ac	ac	ac	bc	bc	bc
69	bc	ac	ac	ac	bc	bc	ac
71	ac	bc	bc	bc	ac	ac	ac
72	bc	ac	ac	ac	bc	bc	ac
74	ac	bc	bc	bc	ac	bc	ac
75	bc	ac	ac	ac	bc	bc	ac
77	bc	ac	bc	bc	ac	ac	bc
79	ac	bc	bc	bc	ac	ac	bc
80	bc	ac	bc	bc	ac	ac	bc
82	bc	ac	ac	ac	bc	bc	bc
84	ac	bc	ac	ac	bc	bc	ac
89	ac	bc	ac	ac	bc	bc	ac
91	ac	bc	ac	ac	bc	bc	ac
92	ac	bc	bc	bc	ac	ac	bc
93	bc	ac	ac	ac	bc	bc	ac
94	bc	ac	ac	ac	bc	bc	ac
95	ac	bc	bc	bc	ac	ac	ac
97	bc	ac	bc	bc	ac	ac	bc
98	ac	bc	bc	bc	ac	ac	ac
99	bc	ac	ac	ac	bc	bc	ac
100	ac	bc	ac	ac	bc	bc	ac

## Sheet: Table S3
Table S3: PCR primers for sanger sequencing of crossovers
Chromosome	Start	End	5'-3'	ID	Clone ID
chr01	283267	284365	ACAAGTGTCCGAGAGAGAGAGA	1_F	195
chr01	283267	284365	CCTGAATGTTTCAAAAAGGTGGT	1_R	195
chr01	1395097	1396591	ACCGTCCAAAATCGCAATGG	2_F	1287
chr01	1395097	1396591	CCGTGTTAGAGCTCGACCA	2_R	1287
chr01	62983034	62984084	TGGAGTACCGCCCCTCAA	3_F	383
chr01	62983034	62984084	CGCTCTTGCTTGCCCAAG	3_R	383
chr01	66241862	66243477	GCGAGACTAATTCCCAACTTTCC	4_F	16
chr01	66241862	66243477	GCGGTGAACATGGAATCCG	4_R	16
chr01	66370145	66371186	AGCTCTTGCCTAAAAGCGGT	5_F	374
chr01	66370145	66371186	ACTCAAGTCTCAAGCAACCAGA	5_R	374
chr01	68662045	68663547	CCGAAAGCCCCCTTTGGA	6_F	7
chr01	68662045	68663547	GTGGCCCATGCACCAGAT	6_R	7
chr02	13780812	13782284	AGGCCACCTTCCAACTGG	7_F	29
chr02	13780812	13782284	CCTTCATTCACTGCCCCGT	7_R	29
chr02	31654656	31655739	TGAGCTTCGAGTTGCAGTGT	8_F	100
chr02	31654656	31655739	TGTGAACAGACGGTGCGT	8_R	100
chr04	65747682	65748979	GGACAAAGCGACAGGGGA	9_F	28
chr04	65747682	65748979	TCCTGTAGTGCGCAATTCGA	9_R	28
chr04	71613301	71614644	CTGATCGCGGCCAAAGGA	10_F	9
chr04	71613301	71614644	GTGTCAACAAAATGTTTTCGTGGG	10_R	9
chr04	69345110	69346475	ATCGCCTTTTCAGCTACGT	TE_1F	35
chr04	69345110	69346475	GGAGTCGTTTGGTGTGAGGT	TE_1R	35
chr10	58136011	58137588	AGCATGGCCTCGTGTCAC	TE_2F	1277
chr10	58136011	58137588	CCCCGGTGCATGTTGGAT	TE_2R	1277
Coordinates refer to the sequencing target

## Sheet: Table S4
Table S4: Multinomial goodness of fit for crossover counts at each chromosome based on fit to Poisson distribution
Chromosome	Observed					Expected					P-value*
	0	1	2	3	4	0	1	2	3	4
chr01	17	42	23	6	1	25.8596	31.9613	19.7514	8.13726	2.51432	0.0977345
chr02	34	42	11	2	0	40.5331	31.88	12.5371	3.28687	0.646295	0.327616
chr03*	25	58	5	1	0	40.0802	31.9741	12.7537	3.39144	0.676383	3.24925e-06
chr04	30	39	14	4	2	33.4854	32.7329	15.9987	5.21305	1.27397	0.58375
chr05	37	42	9	1	0	43.8499	31.0398	10.986	2.5922	0.458732	0.221239
chr06	28	44	15	2	0	36.2254	32.5621	14.6347	4.38492	0.985375	0.127336
chr07	30	38	20	1	0	35.8206	32.6008	14.8352	4.50056	1.02401	0.139184
chr08	30	40	11	7	1	33.4854	32.7329	15.9987	5.21305	1.27397	0.343151
chr09	30	42	11	6	0	35.4204	32.6345	15.0339	4.61715	1.0635	0.233457
chr10*	33	47	9	0	0	42.8755	31.3135	11.4347	2.78373	0.508266	0.0121631
chr11	40	41	8	0	0	46.9079	30.0422	9.62024	2.05376	0.328832	0.145974
chr12	27	43	16	3	0	34.6333	32.6876	15.4256	4.853	1.14509	0.204728
*Significant P-value (P<0.05) based on an exact multinomial goodness of fit

## Sheet: Table S5
Table S5. Monte Carlo simulation for the association of crossover breakpoints at various genomic regions
Feature	Count of overlapping crossovers	Total number of crossovers	Crossover overlapping rate (%)	Count of overlapping cold regions	Total numer of cold regions	Cold regions overlapping rate (%)	Mean simulated overlapping rate (%)	Simulated standard deviation (%)	Crossover Simulated P-value	Cold Regions Simulated P-value	Crossover vs. Cold Regions P-value*
5' UTRs	268	756	35.45	182	756	24.07	22.19	1.49	1e-05	0.0938	1.656e-06
3' UTRs	259	756	34.26	172	756	22.75	20.8	1.48	1e-05	0.0862	9.053e-07
exons	470	756	62.17	341	756	45.11	44.84	1.8	1e-05	0.2297	3.663e-11
introns	339	756	44.84	271	756	35.85	34.46	1.73	1e-05	0.1982	0.0004401
1 kb upstream TSSs	374	756	49.47	251	756	33.2	33.74	1.75	1e-05	0.6095	1.689e-10
1 kb dowstream TTSs	339	756	44.84	245	756	32.41	30.74	1.67	1e-05	0.1497	8.658e-07
class I transposable elements	391	756	51.72	413	756	54.63	54.75	1.78	0.0482	0.5119	0.2791
class II transposable elements	417	756	55.16	342	756	45.24	44.08	1.77	1e-05	0.2455	0.0001395
intergenic	583	756	77.11	599	756	79.23	80.16	1.42	0.0142	0.2425	0.3504
Simulations were each performed 10,000 times.
*Fisher's exact test

## Sheet: Table S6
Table S6: Gene ontology enrichment for crossovers against all potato genes
GO term	Ontology	Description	Crossovers p-value	Crossovers FDR	Cold p-value	Cold FDR	Random p-value	Random FDR
GO:0003677	F	DNA_binding	0.0017	0.091	0.14	0.69	1	1
GO:0003700	F	transcription_factor_activity	9.3e-05	0.02	0.1	0.69	1	1
GO:0006350	P	transcription	0.00063	0.015	0.083	0.5	1	1
GO:0006355	P	regulation_of_transcription,_DNA-dependent	0.0048	0.091	0.014	0.37	1	1
GO:0006535	P	cysteine_biosynthetic_process_from_serine	0.0056	0.091	1	1	1	1
GO:0009070	P	serine_family_amino_acid_biosynthetic_process	0.0056	0.091	1	1	1	1
GO:0009889	P	regulation_of_biosynthetic_process	0.00042	0.013	0.047	0.39	1	1
GO:0010468	P	regulation_of_gene_expression	0.00045	0.013	0.049	0.39	1	1
GO:0010556	P	regulation_of_macromolecule_biosynthetic_process	0.00042	0.013	0.047	0.39	1	1
GO:0019219	P	regulation_of_nucleobase,_nucleoside,_nucleotide_and_nucleic_acid_metabolic_process	0.0002	0.011	0.045	0.39	1	1
GO:0019222	P	regulation_of_metabolic_process	0.00048	0.013	0.048	0.39	1	1
GO:0019344	P	cysteine_biosynthetic_process	0.0056	0.091	1	1	1	1
GO:0030528	F	transcription_regulator_activity	0.00021	0.022	0.064	0.69	1	1
GO:0031323	P	regulation_of_cellular_metabolic_process	0.00016	0.011	0.039	0.39	1	1
GO:0031326	P	regulation_of_cellular_biosynthetic_process	0.00042	0.013	0.047	0.39	1	1
GO:0043565	F	sequence-specific_DNA_binding	0.0017	0.091	0.46	0.78	1	1
GO:0045449	P	regulation_of_transcription	0.00036	0.013	0.043	0.39	1	1
GO:0050789	P	regulation_of_biological_process	0.00012	0.011	0.025	0.39	1	1
GO:0050794	P	regulation_of_cellular_process	4e-05	0.011	0.02	0.39	1	1
GO:0051171	P	regulation_of_nitrogen_compound_metabolic_process	0.0002	0.011	0.045	0.39	1	1
GO:0051252	P	regulation_of_RNA_metabolic_process	0.005	0.091	0.014	0.37	1	1
GO:0060255	P	regulation_of_macromolecule_metabolic_process	0.0012	0.025	0.059	0.39	1	1
GO:0065007	P	biological_regulation	0.00011	0.011	0.016	0.38	1	1
GO:0080090	P	regulation_of_primary_metabolic_process	0.0006	0.015	0.056	0.39	1	1
GO term enriched was conducted using Fisher's exact test, Benjamini-Hochberg FDR set to 0.05, and all annotated potato genes as background.

## Sheet: Table S7
Table S7: Spearmans correlation coefficient (rho) for 100 kb windows across all 12 potato chromosomes
Comparison	DNase.seq	H3K4me3	CG	CHG	CHH	cm/Mb	chrom
DNase-seq	1	0.857025	-0.683697	-0.734522	0.229921	0.432965	chr01
H3K4me3	0.857025	1	-0.753724	-0.796791	0.345374	0.488193	chr01
CG	-0.683697	-0.753724	1	0.769603	-0.240937	-0.466145	chr01
CHG	-0.734522	-0.796791	0.769603	1	-0.0846384	-0.476446	chr01
CHH	0.229921	0.345374	-0.240937	-0.0846384	1	0.212611	chr01
cm/Mb	0.432965	0.488193	-0.466145	-0.476446	0.212611	1	chr01
DNase-seq	1	0.896515	-0.730878	-0.816754	0.129738	0.341954	chr02
H3K4me3	0.896515	1	-0.81379	-0.834994	0.234319	0.403816	chr02
CG	-0.730878	-0.81379	1	0.832171	-0.176838	-0.369705	chr02
CHG	-0.816754	-0.834994	0.832171	1	-0.0186595	-0.365185	chr02
CHH	0.129738	0.234319	-0.176838	-0.0186595	1	0.163582	chr02
cm/Mb	0.341954	0.403816	-0.369705	-0.365185	0.163582	1	chr02
DNase-seq	1	0.879855	-0.698097	-0.778597	0.155131	0.315246	chr03
H3K4me3	0.879855	1	-0.811227	-0.839028	0.298921	0.412841	chr03
CG	-0.698097	-0.811227	1	0.801293	-0.222832	-0.405022	chr03
CHG	-0.778597	-0.839028	0.801293	1	-0.0499166	-0.351403	chr03
CHH	0.155131	0.298921	-0.222832	-0.0499166	1	0.247013	chr03
cm/Mb	0.315246	0.412841	-0.405022	-0.351403	0.247013	1	chr03
DNase-seq	1	0.834066	-0.588014	-0.666331	0.331709	0.351593	chr04
H3K4me3	0.834066	1	-0.705331	-0.755538	0.511335	0.456185	chr04
CG	-0.588014	-0.705331	1	0.730318	-0.353325	-0.380409	chr04
CHG	-0.666331	-0.755538	0.730318	1	-0.223148	-0.429135	chr04
CHH	0.331709	0.511335	-0.353325	-0.223148	1	0.294216	chr04
cm/Mb	0.351593	0.456185	-0.380409	-0.429135	0.294216	1	chr04
DNase-seq	1	0.834111	-0.592782	-0.662987	0.366503	0.278484	chr05
H3K4me3	0.834111	1	-0.70967	-0.749949	0.496649	0.332584	chr05
CG	-0.592782	-0.70967	1	0.744984	-0.30911	-0.243025	chr05
CHG	-0.662987	-0.749949	0.744984	1	-0.216888	-0.242577	chr05
CHH	0.366503	0.496649	-0.30911	-0.216888	1	0.267182	chr05
cm/Mb	0.278484	0.332584	-0.243025	-0.242577	0.267182	1	chr05
DNase-seq	1	0.858872	-0.683684	-0.707297	0.232541	0.29778	chr06
H3K4me3	0.858872	1	-0.787809	-0.788603	0.409841	0.405263	chr06
CG	-0.683684	-0.787809	1	0.79753	-0.274794	-0.302126	chr06
CHG	-0.707297	-0.788603	0.79753	1	-0.118633	-0.285764	chr06
CHH	0.232541	0.409841	-0.274794	-0.118633	1	0.345844	chr06
cm/Mb	0.29778	0.405263	-0.302126	-0.285764	0.345844	1	chr06
DNase-seq	1	0.840044	-0.634613	-0.700457	0.248551	0.39835	chr07
H3K4me3	0.840044	1	-0.730624	-0.777187	0.418111	0.493228	chr07
CG	-0.634613	-0.730624	1	0.729108	-0.24537	-0.408131	chr07
CHG	-0.700457	-0.777187	0.729108	1	-0.14678	-0.449462	chr07
CHH	0.248551	0.418111	-0.24537	-0.14678	1	0.254486	chr07
cm/Mb	0.39835	0.493228	-0.408131	-0.449462	0.254486	1	chr07
DNase-seq	1	0.819348	-0.543502	-0.672741	0.237104	0.382137	chr08
H3K4me3	0.819348	1	-0.683411	-0.759586	0.445355	0.452468	chr08
CG	-0.543502	-0.683411	1	0.683013	-0.337769	-0.474156	chr08
CHG	-0.672741	-0.759586	0.683013	1	-0.136426	-0.448793	chr08
CHH	0.237104	0.445355	-0.337769	-0.136426	1	0.242047	chr08
cm/Mb	0.382137	0.452468	-0.474156	-0.448793	0.242047	1	chr08
DNase-seq	1	0.823513	-0.601793	-0.704607	0.327241	0.373429	chr09
H3K4me3	0.823513	1	-0.71368	-0.7674	0.506624	0.488311	chr09
CG	-0.601793	-0.71368	1	0.73771	-0.393194	-0.374574	chr09
CHG	-0.704607	-0.7674	0.73771	1	-0.252936	-0.412392	chr09
CHH	0.327241	0.506624	-0.393194	-0.252936	1	0.292479	chr09
cm/Mb	0.373429	0.488311	-0.374574	-0.412392	0.292479	1	chr09
DNase-seq	1	0.767904	-0.4813	-0.580104	0.260298	0.205684	chr10
H3K4me3	0.767904	1	-0.643872	-0.68103	0.447182	0.294045	chr10
CG	-0.4813	-0.643872	1	0.682357	-0.296542	-0.209533	chr10
CHG	-0.580104	-0.68103	0.682357	1	-0.128991	-0.205611	chr10
CHH	0.260298	0.447182	-0.296542	-0.128991	1	0.225344	chr10
cm/Mb	0.205684	0.294045	-0.209533	-0.205611	0.225344	1	chr10
DNase-seq	1	0.867101	-0.62467	-0.732515	0.210011	0.236898	chr11
H3K4me3	0.867101	1	-0.73587	-0.802665	0.308774	0.279743	chr11
CG	-0.62467	-0.73587	1	0.764603	-0.231259	-0.277854	chr11
CHG	-0.732515	-0.802665	0.764603	1	-0.101735	-0.286097	chr11
CHH	0.210011	0.308774	-0.231259	-0.101735	1	0.199536	chr11
cm/Mb	0.236898	0.279743	-0.277854	-0.286097	0.199536	1	chr11
DNase-seq	1	0.797276	-0.57189	-0.655501	0.30903	0.419674	chr12
H3K4me3	0.797276	1	-0.665144	-0.724718	0.462372	0.590431	chr12
CG	-0.57189	-0.665144	1	0.683045	-0.349924	-0.508387	chr12
CHG	-0.655501	-0.724718	0.683045	1	-0.195555	-0.515812	chr12
CHH	0.30903	0.462372	-0.349924	-0.195555	1	0.359624	chr12
cm/Mb	0.419674	0.590431	-0.508387	-0.515812	0.359624	1	chr12

## Sheet: Table S8
Table S8: Enrichment of Dnase-seq and H3K4me3 reads in crossover associated genic features relative to nearby simulated regions
Feature	Crossover-associated mean		Non-crossover simulated mean		Non-crossover simulated standard deviation		P-value against simulated distribution
	DNase-seq	H3K4me3	DNase-seq	H3K4me3	DNase-seq	H3K4me3	DNase-seq	H3K4me3
1 kb upstream TSSs	0.228705	0.0483661	0.194144	0.0448871	0.00854371	0.00412963	0.0001	0.1976
1 kb downstream TTSs	0.216815	0.0641445	0.196367	0.0521282	0.00877398	0.00423874	0.011	0.0044
5' UTRs	0.284539	0.168111	0.294891	0.182407	0.0217154	0.015758	0.677	0.819
3' UTRs	0.223062	0.0815383	0.22409	0.0770753	0.0117986	0.00781565	0.5276	0.2718
exons	0.184415	0.150114	0.170195	0.117525	0.00568992	0.00776535	0.0078	0.0001
introns	0.184713	0.102593	0.178108	0.0879521	0.00399674	0.00522947	0.052	0.0043
intergenic regions	0.183553	0.0510765	0.118735	0.0248818	0.00699067	0.00277945	0.0009	0.0001
*Note: Entries represent the average number of reads overlapping all intervals normalized per base-pair. Simulations are further averaged across 10,000 permutations.

## Sheet: Table S9
Table S9. Fisher’s Exact Test between the count of fine-scale crossovers (n=756) and matched cold regions (n=756) containing different repeat classes.
Repeat Subclass	Number of Crossovers	Percent of Crossovers	Number of Cold Sequences	Percent Cold Sequences	Raw P-value	Bonferroni Corrected P-value
Gypsy*	94	12.4	191	25.3	3.53552e-11	1.66169e-09
L1*	15	2	44	5.8	0.000140874	0.00662109
TcMar-Stowaway*	160	21.2	111	14.7	0.00088907	0.0417863
hAT-Tip100	69	9.1	38	5	0.00223938	0.105251
hAT-Ac	44	5.8	27	3.6	0.0495421	2.32848
*Significant at P<0.05 after Bonferroni correction

## Sheet: Table S10
Table S10: Generalized linear model of crossover counts per 100 kb using genomic and chromatin features
Coefficient	Mean Squares	F-value	P-value
Genes	88.38	502.525	2.2e-16
Stowaway	18.93	107.623	2.2e-16
DNase-seq	9.5	54.0293	2.191e-13
H3K4me3	2.14	12.1876	0.000484
CG	0.43	2.4489	0.11765
CHG	1.95	11.0919	0.0008714
CHH	1.91	10.8716	0.0009812
Residuals	0.18
glm model: crossovers per 100 kb ~ genes + Stowaways + DNase-seq + H3K4me3 + CG + CHG + CHH
Tests were performed using ANOVA

[truncated: 1 more sheets: Table S11]
